# Supplementary material for: ZFP148 is a transcriptional repressor of cytolytic effector CD8+ T cell differentiation
Source: Nat Immunol. 2026 Mar 27;27(4):827–40. doi: 10.1038/s41590-026-02461-2 (PMC13043298; doi:10.1038/s41590-026-02461-2)
Supplement: Supplementary file 4 — OS of cancer patients stratified by ZNF148 mRNA expression (analyzed by the Kaplan–Meier plotter webserver). [file 41590_2026_2461_MOESM4_ESM.xlsx]

## Sheet: Cancer patient overall survival
Overall survival of cancer patients stratified by ZNF148 mRNA expression (analyzed by the Kaplan-Meier plotter webserver)
Source	Gene chip
Type of cancer	Ovarian cancer	Pancreatic cancer	Gastric cancer	Colon cancer
ZNF148hi	n= 504	n= 891	n= 577	n= 787
ZNF148lo	n= 1152	n= 346	n= 298	n= 274
P	0.0096	6.26×10⁻⁴	2.00×10⁻13	0.0032
Source	TCGA buck RNA-seq
Type of cancer	Liver hepatocellular carcinoma	Ovarian cancer	Pancreatic ductal adenocarcinoma
ZNF148hi	n= 270	n= 93	n= 72
ZNF148lo	n= 100	n= 280	n= 105
P	0.015	0.021	0.00044
Source	TCGA buck RNA-seq
Type of cancer	Sarcoma	Thyroid carcinoma	Uterine corpus endometrial carcinoma
ZNF148hi	n= 106	n= 163	n= 399
ZNF148lo	n= 153	n= 339	n= 143
P	0.059	0.11	0.11
