# Supplementary material for: ZFP148 is a transcriptional repressor of cytolytic effector CD8+ T cell differentiation
Source: Nat Immunol. 2026 Mar 27;27(4):827–40. doi: 10.1038/s41590-026-02461-2 (PMC13043298; doi:10.1038/s41590-026-02461-2)
Supplement: Supplementary file 6 — Antibody information for flow cytometry, CUT&Tag-seq and cell culture. [file 41590_2026_2461_MOESM6_ESM.xlsx]

## Sheet: Flow cytometry antibody
Target species	Marker	Fluorochrome	Clone	Dilution	Source	Catalog number	Validation
Mouse	CD8	BUV496	53-6.7	1:400	BD	569181	https://www.bdbiosciences.com/en-us/products/reagents/flow-cytometry-reagents/research-reagents/single-color-antibodies-ruo/buv496-rat-anti-mouse-cd8a.569181?tab=product_details
Mouse	CD3	BUV737	145-2C11	1:200	BD	612771	https://www.bdbiosciences.com/en-us/products/reagents/flow-cytometry-reagents/research-reagents/single-color-antibodies-ruo/buv737-hamster-anti-mouse-cd3e.612771?tab=product_details
Mouse	CD45	BV510	30-F11	1:100	BioLegend	103138	https://www.biolegend.com/en-us/products/brilliant-violet-510-anti-mouse-cd45-antibody-7995
Mouse	CD25	BB515	PC61	1:200	BD	564424	https://www.bdbiosciences.com/en-us/products/reagents/flow-cytometry-reagents/research-reagents/single-color-antibodies-ruo/bb515-rat-anti-mouse-cd25.564424?tab=product_details
Mouse	PD-1	FITC	J43	1:200	eBioscience	11-9985-85	https://www.thermofisher.com/antibody/product/CD279-PD-1-Antibody-clone-J43-Monoclonal/11-9985-82
Mouse	PD-1	Percp-Fire 806	29F.1A12	1:200	BioLegend	135262	https://www.biolegend.com/en-us/products/percp-fire-806-anti-mouse-cd279-pd-1-antibody-23229
Mouse	CD11b	Alexa Fluor 532	M1/70	1:800	eBioscience	58-0112-82	https://www.thermofisher.com/antibody/product/CD11b-Antibody-clone-M1-70-Monoclonal/58-0112-82
Mouse	Ki-67	BUV395	B56	1:200	BD	564071	https://www.bdbiosciences.com/en-us/products/reagents/flow-cytometry-reagents/research-reagents/single-color-antibodies-ruo/buv395-mouse-anti-ki-67.564071?tab=product_details
Mouse	CD27	BUV563	LG.3A10	1:400	BD	741275	https://www.bdbiosciences.com/en-us/products/reagents/flow-cytometry-reagents/research-reagents/single-color-antibodies-ruo/buv563-hamster-anti-mouse-cd27.741275?tab=citations_references
Mouse	GITR	BUV615	DTA-1	1:800	BD	751532	https://www.bdbiosciences.com/en-us/products/reagents/flow-cytometry-reagents/research-reagents/single-color-antibodies-ruo/buv615-rat-anti-mouse-cd357-gitr.751532?tab=product_details
Mouse	CD44	BUV661	IM7	1:400	BD	741471	https://www.bdbiosciences.com/en-us/products/reagents/flow-cytometry-reagents/research-reagents/single-color-antibodies-ruo/buv661-rat-anti-mouse-cd44.741471?tab=product_details
Mouse	LAG-3	BUV805	C9B7W	1:100	BD	748540	https://www.bdbiosciences.com/en-us/products/reagents/flow-cytometry-reagents/research-reagents/single-color-antibodies-ruo/buv805-rat-anti-mouse-cd223.748540?tab=antibody_details
Mouse	CD62L	BV421	MEL-14	1:400	BioLegend	104436	https://www.biolegend.com/en-us/products/brilliant-violet-421-anti-mouse-cd62l-antibody-7164
Mouse	ICOS	Super Bright 436	C398.4A	1:400	eBioscience	62-9949-82	https://www.thermofisher.com/antibody/product/CD278-ICOS-Antibody-clone-C398-4A-Monoclonal/62-9949-82
Mouse	CD95	BV480	Jo2	1:200	BD	746755	https://www.bdbiosciences.com/en-us/products/reagents/flow-cytometry-reagents/research-reagents/single-color-antibodies-ruo/bv480-hamster-anti-mouse-cd95-fas.746755?tab=product_details
Mouse	KLRG1	Pacific Orange	2F1	1:200	eBioscience	79-5893-82	https://www.thermofisher.com/antibody/product/KLRG1-Antibody-clone-2F1-Monoclonal/79-5893-82
Mouse	KLRG1	BV605	2F1/KLRG1	1:200	BioLegend	138419	https://www.biolegend.com/fr-ch/products/brilliant-violet-605-anti-mouse-human-klrg1-mafa-antibody-9644
Mouse	VISTA	Super Bright 600	MIH64	1:400	eBioscience	63-1083-82	https://www.thermofisher.com/antibody/product/VISTA-Antibody-clone-MIH64-Monoclonal/63-1083-82
Mouse	TIGIT	BV650	1G9	1:200	BD	744213	https://www.bdbiosciences.com/en-us/products/reagents/flow-cytometry-reagents/research-reagents/single-color-antibodies-ruo/bv650-mouse-anti-mouse-tigit.744213?tab=product_details
Mouse	TIM-3	BV711	RMT3-23	1:200	BioLegend	119727	https://www.biolegend.com/en-us/products/brilliant-violet-711-anti-mouse-cd366-tim-3-antibody-14918
Mouse	CD38	BV750	90/CD38	1:400	BD	747103	https://www.bdbiosciences.com/en-us/products/reagents/flow-cytometry-reagents/research-reagents/single-color-antibodies-ruo/bv750-rat-anti-mouse-cd38.747103?tab=product_details
Mouse	T-bet	BV786	O4-46	1:100	BD	564141	https://www.bdbiosciences.com/en-us/products/reagents/flow-cytometry-reagents/research-reagents/single-color-antibodies-ruo/bv786-mouse-anti-t-bet.564141?tab=product_details
Mouse	EOMES	PerCP-eFluor 710	Dan11mag	1:200	eBioscience	46-4875-82	https://www.thermofisher.com/antibody/product/EOMES-Antibody-clone-Dan11mag-Monoclonal/46-4875-82
Mouse	TOX	PE	REA473/TXRX10	1:600	Miltenyi Biotech	130-120-716	https://www.miltenyibiotec.com/US-en/products/tox-antibody-anti-human-mouse-reafinity-rea473.html#Conjugate=PE:size=100-tests-in-200-uL
Mouse	TOX	APC	REA473/TXRX10	1:600	Miltenyi Biotech	130-118-335	https://www.miltenyibiotec.com/US-en/products/tox-antibody-anti-human-mouse-reafinity-rea473.html#conjugate=apc:size=100-tests-in-200-ul
Mouse	CTLA4	PE-Dazzle594	UC10-4B9	1:400	BioLegend	106318	https://www.biolegend.com/en-us/products/pe-dazzle-594-anti-mouse-cd152-antibody-10455
Mouse	CD69	PE-Cy5	H1.2F3	1:1000	BioLegend	104510	https://www.biolegend.com/en-us/products/pe-cyanine5-anti-mouse-cd69-antibody-266
Mouse	TCF1	PE-Cy7	C63D9	1:600	Cell Signaling Technology	90511S	https://www.cellsignal.com/products/antibody-conjugates/tcf1-tcf7-c63d9-rabbit-mab-pe-cy7-conjugate/90511?srsltid=AfmBOopBk1yuAaTd4tu1vf_I7gToLs0Y-fwhF7Rm0hfki0k8NX0O9kg_
Mouse	SLAMF6	APC	13G3-19D	1:200	eBioscience	17-1508-82	https://www.thermofisher.com/antibody/product/Ly-108-Antibody-clone-eBio13G3-19D-13G3-19D-Monoclonal/17-1508-82
Mouse	SLAMF6	PE	13G3	1:200	BD	561540	https://www.bdbiosciences.com/en-us/products/reagents/flow-cytometry-reagents/research-reagents/single-color-antibodies-ruo/pe-mouse-anti-mouse-ly-108.561540?tab=product_details
Mouse	BCL-2	Alexa Fluor 647	BCL/10C4	1:200	BioLegend	633510	https://www.biolegend.com/en-us/products/alexa-fluor-647-anti-bcl-2-antibody-6467
Mouse	Granzyme B	Alexa Fluor 700	QA16A02	1:200	BioLegend	372222	https://www.biolegend.com/en-us/products/alexa-fluor-700-anti-humanmouse-granzyme-b-recombinant-antibody-15595
Mouse	CX3CR1	APC-Fire 750	SA011F11	1:400	BioLegend	149040	https://www.biolegend.com/en-us/products/apc-fire-750-anti-mouse-cx3cr1-antibody-13846
Mouse	CD39	PerCP-Cy5.5	Y23-1185	1:200	BD	567270	https://www.bdbiosciences.com/en-us/products/reagents/flow-cytometry-reagents/research-reagents/single-color-antibodies-ruo/percp-cy5-5-rat-anti-mouse-cd39.567270?tab=product_details
Mouse	CD4	APC-Fire810	GK1.5	1:400	BioLegend	100480	https://www.biolegend.com/en-us/products/apc-fire-810-anti-mouse-cd4-antibody-19552
Mouse	IFN-γ	PE-Cy7	XMG1.2	1:1000	BioLegend	505826	https://www.biolegend.com/en-us/products/pe-cyanine7-anti-mouse-ifn-gamma-antibody-5865
Mouse	TNF-⍺	APC	MP6-XT22	1:2000	BioLegend	506308	https://www.biolegend.com/en-us/products/apc-anti-mouse-tnf-alpha-antibody-975
Mouse	Perforin	FITC	S16009A	1:100	BioLegend	154310	https://www.biolegend.com/fr-ch/products/fitc-anti-mouse-perforin-antibody-21795
Mouse	IL-2	PE	A21001C	1:100	BioLegend	606553	https://www.biolegend.com/en-us/products/pe-anti-akt-phospho-ser473-antibody-23789
Mouse	CD101	PE-Cy7	S18006K	1:200	BioLegend	158210	https://www.biolegend.com/en-us/products/pe-cyanine7-anti-mouse-cd127-il-7ra-antibody-22081
Mouse	CD127	PE	A7R34	1:200	BioLegend	135010	https://www.biolegend.com/fr-ch/products/pe-anti-mouse-cd127-il-7ralpha-antibody-6190
Mouse	Granzyme A	PE	3G8.5	1:800	BioLegend	149703	https://www.biolegend.com/fr-ch/products/pe-anti-mouse-granzyme-a-antibody-11671
Mouse	2B4	PE-Cy7	m2B4 (B6)458.1	1:200	BioLegend	133512	https://www.biolegend.com/en-us/products/pe-cyanine7-anti-mouse-cd244-2-2b4-b6-alloantigen-antibody-10379
Mouse	ZFP148	Alexa Fluor 647	H-7	1:400	Santa Cruz Biotechnology	sc-137171	https://www.scbt.com/p/zbp-89-antibody-h-7?srsltid=AfmBOop6pe_JIIfipDXTYRlH0xJMawXbe-3In2TuazqaQHlDNLgPaH6f
Mouse	ZFP148	PE	H-7	1:400	Santa Cruz Biotechnology	sc-137171	https://www.scbt.com/p/zbp-89-antibody-h-7?srsltid=AfmBOop6pe_JIIfipDXTYRlH0xJMawXbe-3In2TuazqaQHlDNLgPaH6f
Mouse	KLF2	PE	E7K8Y	1:200	Cell Signaling Technology	51221S	https://www.cellsignal.com/products/primary-antibodies/klf2-e7k8y-rabbit-monoclonal-antibody/51221?srsltid=AfmBOorKY6RrfHVeGfwYPXa6GOn-GNWv1tnXAsR9FtnJO1WsM1R1Kb4X
Mouse	H-2D(b) LCMV gp33-41 Tetramer	BV421	N/A	1:100	NIH Tetramer Core Facility	N/A	https://tetramer.yerkes.emory.edu/reagents/class-i-mhc/4134
Mouse	H-2D(b) LCMV gp276-286 Tetramer	PE	N/A	1:100	NIH Tetramer Core Facility	N/A	https://tetramer.yerkes.emory.edu/reagents/class-i-mhc/4137
Human	CD45	BV510	2D1	1:200	BioLegend	368526	https://www.biolegend.com/fr-ch/products/brilliant-violet-510-anti-human-cd45-antibody-14685
Human	CD3	BV570	UCHT1	1:100	BioLegend	300436	https://www.biolegend.com/fr-ch/products/brilliant-violet-570-anti-human-cd3-antibody-7368
Human	CD8	Super bright 436	OKT8	1:100	eBioscience	62-0086-42	https://www.thermofisher.com/antibody/product/CD8a-Antibody-clone-OKT8-OKT-8-Monoclonal/62-0086-42
Human	CD4	APC Fire 810	SK3	1:400	BioLegend	344662	https://www.biolegend.com/fr-ch/products/apc-fire-810-anti-human-cd4-antibody-19465
Human	FOXP3	eFluor 450	PCH101	1:200	eBioscience	48-4776-41	https://www.thermofisher.com/antibody/product/FOXP3-Antibody-clone-PCH101-Monoclonal/48-4776-41
Human	CD11b	BUV661	M1/70	1:5000	BD	612977	https://www.bdbiosciences.com/en-us/products/reagents/flow-cytometry-reagents/research-reagents/single-color-antibodies-ruo/buv661-rat-anti-cd11b.612977?tab=product_details
Human	CD56	BV750	5.1H11	1:200	BioLegend	362556	https://www.biolegend.com/fr-ch/products/brilliant-violet-750-anti-human-cd56-ncam-antibody-15795
Human	CD45RA	AF532	HI100	1:200	eBioscience	56-0458-42	https://www.thermofisher.com/antibody/product/CD45RA-Antibody-clone-HI100-Monoclonal/56-0458-42
Human	CD45RO	BB515	UCHL1	1:200	BD	564529	https://www.bdbiosciences.com/en-us/products/reagents/flow-cytometry-reagents/research-reagents/single-color-antibodies-ruo/bb515-mouse-anti-human-cd45ro.564529?tab=product_details
Human	CD25	sup600	BC96	1:100	eBioscience	63-0259-42	https://www.thermofisher.com/antibody/product/CD25-Antibody-clone-BC96-Monoclonal/63-0259-42
Human	PD-1	BUV737	EH12.1	1:100	BD	612791	https://www.bdbiosciences.com/en-us/products/reagents/flow-cytometry-reagents/research-reagents/single-color-antibodies-ruo/buv737-mouse-anti-human-cd279-pd-1.612791?tab=product_details
Human	TIM-3	BV711	7D3	1:800	BD	565567	https://www.bdbiosciences.com/en-us/products/reagents/flow-cytometry-reagents/research-reagents/single-color-antibodies-ruo/bv711-mouse-anti-human-tim-3-cd366.565567?tab=product_details
Human	TOX	APC	REA473/TXRX10	1:200	Miltenyi	130-118-335	https://www.miltenyibiotec.com/US-en/products/tox-antibody-anti-human-mouse-reafinity-rea473.html#Conjugate=APC:size=100-tests-in-200-uL
Human	TCF1	PE	7F11A10	1:200	BioLegend	655208	https://www.biolegend.com/fr-ch/products/pe-anti-tcf1-tcf7-antibody-15529
Human	CD62L	BV421	DREG-56	1:800	BD	563862	https://www.bdbiosciences.com/en-us/products/reagents/flow-cytometry-reagents/research-reagents/single-color-antibodies-ruo/bv421-mouse-anti-human-cd62l.563862?tab=product_details
Human	CTLA4	PEDAZZLE 594	BNI3	1:100	BioLegend	369616	https://www.biolegend.com/fr-ch/products/pedazzle-594-anti-human-cd152-ctla-4-antibody-13817
Human	LAG-3	PEcy5	3DS223H	1:100	eBioscience	15-2239-42	https://www.thermofisher.com/antibody/product/CD223-LAG-3-Antibody-clone-3DS223H-Monoclonal/15-2239-42
Human	KLRG1	PE-Cy7	MAFA	1:800	BioLegend	138416	https://www.biolegend.com/fr-ch/products/pe-cyanine7-anti-mouse-human-klrg1-mafa-antibody-8312
Human	T-bet	BV786	O4-46	1:100	BD	564141	https://www.bdbiosciences.com/en-us/products/reagents/flow-cytometry-reagents/research-reagents/single-color-antibodies-ruo/bv786-mouse-anti-t-bet.564141?tab=product_details
Human	Ki-67	BUV395	B56	1:200	BD	564071	https://www.bdbiosciences.com/en-us/products/reagents/flow-cytometry-reagents/research-reagents/single-color-antibodies-ruo/buv395-mouse-anti-ki-67.564071?tab=product_details
Human	Granzyme B	AF700	N4TL33	1:100	eBioscience	58-8896-42	https://www.thermofisher.com/antibody/product/Granzyme-B-Antibody-clone-N4TL33-Monoclonal/58-8896-42
Human	ICOS	AF488	C398.4A	1:100	BioLegend	313514	https://www.biolegend.com/fr-ch/products/alexa-fluor-488-anti-human-mouse-rat-cd278-icos-antibody-3291
Human	CD69	BUV805	FN50	1:100	BD	748763	https://www.bdbiosciences.com/en-us/products/reagents/flow-cytometry-reagents/research-reagents/single-color-antibodies-ruo/buv805-mouse-anti-human-cd69.569163?tab=product_details
Human	NKG2D	BV480	1D11	1:100	BD	746404	https://www.bdbiosciences.com/en-us/products/reagents/flow-cytometry-reagents/research-reagents/single-color-antibodies-ruo/bv480-mouse-anti-human-cd314-nkg2d.746404?tab=product_details
Human	NKG2A	BUV615	131411	1:100	BD	752302	https://www.bdbiosciences.com/en-us/products/reagents/flow-cytometry-reagents/research-reagents/single-color-antibodies-ruo/buv615-mouse-anti-human-nkg2a-cd159a.752302?tab=product_details
Human	TIGIT	BV650	741182	1:200	BD	747840	https://www.bdbiosciences.com/en-us/products/reagents/flow-cytometry-reagents/research-reagents/single-color-antibodies-ruo/bv650-mouse-anti-human-tigit.747840?tab=product_details
Human	KIR2DL1	APCCy7	HP-MA4	1:200	BioLegend	339520	https://www.biolegend.com/fr-ch/products/apcfire-750-anti-human-cd158-kir2dl1s1s3s5-antibody-19097
Human	KIR3DL1	BUV563	DX9	1:100	BD	748923	https://www.bdbiosciences.com/en-us/products/reagents/flow-cytometry-reagents/research-reagents/single-color-antibodies-ruo/buv563-mouse-anti-human-cd158e1-nkb1.748923?tab=product_details
Human	CD27	SPARK NIR 685	O323	1:400	BioLegend	302856	https://www.biolegend.com/fr-ch/products/spark-nir-685-anti-human-cd27-antibody-19964
Human	CCR7	BUV496	2-L1-A	1:100	BD	749827	https://www.bdbiosciences.com/en-us/products/reagents/flow-cytometry-reagents/research-reagents/single-color-antibodies-ruo/buv496-mouse-anti-human-ccr7-cd197.749827?tab=product_details
Human	BCL2	AF647	Bcl-2/100	1:800	BD	563600	https://www.bdbiosciences.com/en-us/products/reagents/flow-cytometry-reagents/research-reagents/single-color-antibodies-ruo/alexa-fluor-647-mouse-anti-human-bcl-2.563600?tab=product_details
Human	EOMES	PE-Cy5.5	WD1928	1:400	eBioscience	35-4877-42	https://www.thermofisher.com/antibody/product/EOMES-Antibody-clone-WD1928-Monoclonal/35-4877-42
Human	CD28	percp5.5	CD28.2	1:100	eBioscience	45-0289-42	https://www.thermofisher.com/antibody/product/CD28-Antibody-clone-CD28-2-Monoclonal/45-0289-42
Human	ZFP148	Alexa Fluor 488	H-7	1:400	Santa Cruz Biotechnology	sc-137171	https://www.scbt.com/p/zbp-89-antibody-h-7?srsltid=AfmBOop6pe_JIIfipDXTYRlH0xJMawXbe-3In2TuazqaQHlDNLgPaH6f
Human	IFN-γ	FITC	4S.B3	1:400	BioLegend	502506	https://www.biolegend.com/fr-ch/products/fitc-anti-human-ifn-gamma-antibody-1013
Human	TNF-⍺	PE-Cy7	MAb11	1:200	BioLegend	502930	https://www.biolegend.com/fr-ch/products/pe-cyanine7-anti-human-tnf-alpha-antibody-6515
Human	IL-2	PE	MQ1-17H12	1:200	eBioscience	12-7029-42	https://www.thermofisher.com/antibody/product/IL-2-Antibody-clone-MQ1-17H12-Monoclonal/12-7029-42

## Sheet: CUT&Tag-seq antibody
Antibody	Clone/Vendor	Validation
Rabbit Anti-ZBP89 (ZFP148)	Bethyl Laboratories # A303-116A	https://www.thermofisher.com/antibody/product/ZBP89-Antibody-Polyclonal/A303-116A
Anti-Rabbit Secondary Antibody	EpiCypher, # SKU: 13-0047	https://www.epicypher.com/product/anti-rabbit-secondary-antibody-for-cutana-cuttag/
Rabbit IgG Negative Control Antibody	EpiCypher, # SKU: 13-0042	https://www.epicypher.com/product/cutana-igg-negative-control-antibody-for-cutrun-and-cuttag/

## Sheet: Cell culture
Antibody	Clone	Source	Validation
anti-mouse CD3ε	145-2C11	BioLegend	https://www.biolegend.com/en-us/products/ultra-leaf-purified-anti-mouse-cd3epsilon-antibody-7722
anti-mouse CD28	37.51	BioLegend	https://www.biolegend.com/en-us/products/ultra-leaf-purified-anti-mouse-cd28-antibody-7733
