# Supplementary material for: ZFP148 is a transcriptional repressor of cytolytic effector CD8+ T cell differentiation
Source: Nat Immunol. 2026 Mar 27;27(4):827–40. doi: 10.1038/s41590-026-02461-2 (PMC13043298; doi:10.1038/s41590-026-02461-2)
Supplement: Supplementary file 7 — Statistical source data. [file 41590_2026_2461_MOESM7_ESM.xlsx]

## Sheet: 1b
ZFP148 MFI
Naïve	D8	D16	D22	D30
3501	4235	1505	2057	1709
3866	5062	2990	2855	2163
3475	4342	2678	2624	2706
3588	4873	1671	3064	2494
3379	4107	3049	3267	2591
3291	4065	2936	3035	2514
3744	4290		3436
3637	4104		3431
3413
2086
3644
2420
2078
3782
2705
3198
3997
4004
3809
4202
4436
4965
4938
2363
3310
3436
3352
3597
3122

## Sheet: 1c
	ZFP148 MFI
hour	+aCD28				-aCD28
0	2178	2180	2150	2158	2178	2180	2150	2158
5	2075	2031	2155	2132	2086	2072	2186	2134
10	2907	3123	3174	3080	2931	3081	3251	3149
24	2946	3461	3826	3545	2960	3102	3092	3329
48	5335	6753	7895	6934	6787	6255	5717	6998

## Sheet: 1d
aCD3 μg/ml	ZFP148 MFI
0.1	3006	3036	2804	2864
0.5	4677	4667	3796	4628
1	5376	5390	4263	5472
2	5334	5868	4321	5538
5	6345	6488	5054	6504

## Sheet: 1e
ZFP148 MFI
CD8+ TN cells	CX3CR1-Ly108+CD8+ TPRO cells	CX3CR1- Ly108-CD8+ TEX cells	CX3CR1+ Ly108-CD8+ TEFF cells
9392	9486	7771	9516
9370	9769	6932	7539
9305	11009	8413	8118
9156	10020	8300	7304
9595	9418	5335	6637
	10399	8871	7766
	9798	8030	7120
	8688	6396	6280
	9740	7660	8081
	9986	7922	7292
