# Supplementary material for: ZFP148 is a transcriptional repressor of cytolytic effector CD8+ T cell differentiation
Source: Nat Immunol. 2026 Mar 27;27(4):827–40. doi: 10.1038/s41590-026-02461-2 (PMC13043298; doi:10.1038/s41590-026-02461-2)
Supplement: Supplementary file 8 — Statistical source data. [file 41590_2026_2461_MOESM8_ESM.xlsx]

## Sheet: 2a
	Zfp148fl/fl										ZFP148 cKO
D8	27.6	21.6	29.2	29	32.3	33.8	54.9	35.9			36.9	33.3	38.2	43.7	38.6	40.3	40.4	44.2	30.6
D16	34.8	32.5	40.7	46.8	48.2	46	70.5	28.6			67.3	57.7	56.1	61.3	68	59.7	53.6	56.2
D22	17.5	6.3	7.95	4.72	7.05	26.6	11.3	18.7			30.9	22	34.3	26.4	54.8	16.5	35.3	40.4	53.9
D30	17.2	24.9	27	14.5	7.53	51.6	27.8				31.1	35.9	37.2	35.6	49.5	31.3	26.4	21.5	29	41.6

## Sheet: 2b
MFI	Zfp148fl/fl										ZFP148 cKO
PD-1	14511	17203	16355	19638	17923	15088	17634	17445			18957	17349	19935	16095	16680	24104	19694	19351	21641
TIM-3	3517	3915	3255	3818	3273	2970	3732	3181			3810	3457	5401	3756	3190	4788	4725	4053	4174
LAG-3	2028	1867	1762	1677	1725	1711	1766	1589			1345	1615	1647	1468	1414	1549	1575	1332	1617
CTLA-4	1328	569	558	443	545	688	554	651			612	937	765	592	470	509	725	554	733
CD39	8457	13524	11231	13644	12201	10027	13482	10856			10911	10393	11765	12555	9800	14188	11338	10789	9325
CD101	-377	217	276	786	574	281	424	336			-297	32.1	150	358	183	799	498	530	72.2
PD-1	22380	13917	20708	16868	16508	12121	22249				21965	32518	19865	19384	14105	17451	26806	26601	26590	17495
TIM-3	6647	2763	6087	3574	3053	2577	5512				6186	8547	4469	3974	3111	3075	4763	8508	7652	4181
LAG-3	2161	1465	1550	1495	1535	1102	1792				1767	2267	1597	1330	1104	1167	1445	1586	1699	1438
CTLA-4	1226	729	753	645	729	415	424				775	727	771	526	499	592	441	478	522	467
CD39	13173	9077	13162	13494	10407	6400	10038				15655	15321	10567	9614	7652	9711	11636	15281	13292	8698
CD101	-197	-261	284	250	139	122	322				156	402	233	215	85	-2.49	420	825	341	247

## Sheet: 2c
	Zfp148fl/fl										ZFP148 cKO
D8	17918	19869	16281	17287	16512	15079	16455	16942			20062	23566	20667	17419	20313	20680	21322	24235	21160
D16	3679	3671	5558	6610	5187	4462	6041	3867			7225	4720	6465	6990	7642	7629	6371	7054
D22	7504	1770	1663	1415	1716	3255	2093	2850			3871	3562	5198	4961	5143	2427	4430	3450	5480
D30	4242	3558	5830	3940	5020	5233	4677				5024	4914	4967	5048	5014	3273	3835	4611	5104

## Sheet: 2d
	Zfp148fl/fl										ZFP148 cKO
D8	9.64	9.76	10.5	13.4	13.6	13	12.6	13.2			22.6	17.6	16	18.2	15.5	16.5	15.2	17.5	13.3
D16	7.39	7.41	12.2	25	15.4	14.8	22.8	11			28.7	13.9	19.6	12.8	27.6	23.6	19.7	17.4
D22	6.1	1.88	2.27	0.94	1.78	11.2	2.53	5.63			9.57	7.13	11.4	8.3	9.21	3.24	15.1	7.74	15
D30	5.06	4.36	7.64	3.42	1.46	10.8	3.9				6.69	7.39	13	7.91	10.6	5.02	7.76	4.27	6.16	7.24

## Sheet: 2h
Hour	Zfp148fl/fl				ZFP148 cKO
0	297.61	462.325	423.057	414.642	379.919	323.821	568.912	392.783
2	520.455	520.842	405.067	442.981	603.441	556.435	743.203	421.606
4	621.238	737.786	470.353	509.912	679.56	705.191	941.867	664.665
6	623.946	958.116	574.038	594.059	866.038	954.731	1231.55	1132.31
8	846.404	893.12	716.024	694.068	1118.38	1187.73	1240.64	1326.43
10	958.987	1169.35	745.717	652.865	1074.47	1448.39	1382.82	1585.16
12	1061.7	1198.66	846.404	789.435	1098.65	1552.08	1375.18	1464.84

## Sheet: 2i
Hour	P14 CD8⁺ TZFP148-null			P14 CD8⁺ TNT
0	375.276	451.492	333.493	896.407	364.443	570.652
2	526.547	424.41	463.098	1482.53	27.4687	13.5409
4	1121.96	986.937	763.319	1841.56	810.519	860.427
6	1664.37	1253.11	1448.88	2084.52	1240.73	1257.76
8	1810.61	1467.83	1790.88	2568.12	1660.5	1539.79
10	1949.89	1624.52	2015.27	2959.26	1767.67	1909.65
12	2411.44	1836.92	2555.74	3257.94	2183.95	1799.78
14	2525.18	2190.53	2657.49	3776.36	2641.63	1968.07
16	2671.04	2419.56	2919.03	4448.37	2919.8	2549.17
18	2943.01	2730.23	3026.97	4990.01	3524.89	3011.11
20	2833.91	3147.29	3372.45	5565.69	4507.95	3591.04
22	3399.54	3543.07	3475.75	6082.18	5334.72	3690.86
24	4080.45	3991.08	3919.51	6081.79	6633.49	4531.55
26	4521.11	4990.01	4017.39	6756.52	6743.75	5297.19
28	5332.79	5434.92	4731.19	7480.37	7955.85	6137.5
30	5361.03	6069.02	5350.58	8112.92	9010.49	7197.95
32	5496.05	6383.56	5782.35	8914.93	9639.95	7991.44
34	5379.6	6171.94	6862.91	9540.91	10036.1	9183.43
36	5514.62	6043.49	7449.81	10356.1	10415.6	10480.6
38	6537.54	6582.03	8548.17	10436.5	11441.7	11328.7
40	6760.38	6382.01	9238.75	11569.3	12020	12767.1
42	7158.1	6767.35	10379.7	12188	11911.3	13793.9
44	7465.28	7534.15	10945.3	12909.5	12617.4	15745.7
46	8487.43	7635.9	11480.4	13263.1	12533.8	16461.1
48	8601.94	7649.83	12008.4	13638.4	12375.2	17374.1
