# Supplementary material for: ZFP148 is a transcriptional repressor of cytolytic effector CD8+ T cell differentiation
Source: Nat Immunol. 2026 Mar 27;27(4):827–40. doi: 10.1038/s41590-026-02461-2 (PMC13043298; doi:10.1038/s41590-026-02461-2)
Supplement: Supplementary file 9 — Statistical source data. [file 41590_2026_2461_MOESM9_ESM.xlsx]

## Sheet: 5d
Klf2 mRNA
P14-KLF2 EGFP CD8+ TNT	P14-KLF2 EGFP CD8+ TZFP148-null	P14-KLF2 EGFP CD8+ TKLF2-null
0.924973	1.39874	0.158804
1.01271	1.42134	0.162727
1.06232	1.25832	0.165544

## Sheet: 5h
CX3CR1+Ly108- CD8+ TEFF cells
P14 CD8+ TNT	P14 CD8+ TZFP148-null	P14 CD8+ TKLF2-null	P14 CD81 TZFP148+KLF2-null
7.51	10.7	1.83	2.1
5.43	12.3	2.76	1
0	21.7	1.15	1.37
9.57	6.9	0	1.82
4.34	17.7	4	0.94
5.83	15.3	2.13	1.89
	12.2	3.25	0.96
	12.2		2.56

## Sheet: 5j
Klf2 mRNA
P14-KLF2 EGFP CD8+ TNT	P14 KLF2-EGFP Klf2+10.9kb/element CD8T	P14-KLF2 EGFP CD8+ TKLF2-null
1.00918	1.36263	0.11239
1.01622	1.16399	0.106631
0.974593	1.2782	0.12056

## Sheet: 5l
CX3CR1+Ly108- CD8+ TEFF cells
P14-KLF2 EGFP CD8+ TNT	P14 KLF2-EGFP Klf2+10.9kb/element CD8T
10.6	14.4
9.23	22.1
8.97	17.1
9.79	27.3
6.52	10.3
6.97
5.49
5.43
5.59
3.16
GZMB+TCF1-CD8+ TEFF cells
P14-KLF2 EGFP CD8+ TNT	P14 KLF2-EGFP Klf2+10.9kb/element CD8T
39.1	34.3
21.7	35.5
21.3	46.1
34.7	34.5
32.6	38
29.3
29.8
19.9
26.5
23

## Sheet: 5m
Relative luciferase activity
EL4NT	EL4ZFP148-null
0.910945	1.46216
1.00533	1.40686
1.08373	1.49974
