# Supplementary material for: ZFP148 is a transcriptional repressor of cytolytic effector CD8+ T cell differentiation
Source: Nat Immunol. 2026 Mar 27;27(4):827–40. doi: 10.1038/s41590-026-02461-2 (PMC13043298; doi:10.1038/s41590-026-02461-2)
Supplement: Supplementary file 10 — Statistical source data. [file 41590_2026_2461_MOESM10_ESM.xlsx]

## Sheet: 6a
CD44			ICOS			GZMB			PD-1
Zfp148fl/fl	ZFP148 cKO		Zfp148fl/fl	ZFP148 cKO		Zfp148fl/fl	ZFP148 cKO		Zfp148fl/fl	ZFP148 cKO
12776	7989		-66.3	1783		900	448		18937	15153
9701	13573		-237	2001		656	886		15072	13471
7926	15211		999	1501		501	1266		8598	21622
10281	14349		1834	1468		560	912		10156	16163
7072	10039		1548	1172		389	982		7986	14623
7327	12058		1706	1199		464	1038		8368	17584
10753	12469		540	887		689	967		16044	18179
10820	10278		690	1667		488	679		11134	15027
9387	14048		1400	2835		-38.5	238		5835	8375
11323	14806		258	1912		577	429		11587	14760
7666	11435		75.9	874		402	713		12189	13680
13099			274			867			14936
10672			151			485			13396
12102			1111			226			9997
12370			-332			1023			10966
8896			113			490			8803

## Sheet: 6b
ZNF148hi	ZNF148lo
2.4396	3.30787
4.42608	6.53719
4.2294	7.26491
4.32527	5.01935
4.42008	4.6873
4.21586	3.67338
3.02831	4.49669
3.59079	6.97231
5.25988	2.82458
4.51519	7.40145
4.85859	1.75621
2.26542	5.19009
4.44217	5.55252
4.93665	4.91728
8.88661	4.92401
4.58915	6.05896
3.6503	5.03878
5.91371	3.24758
0.041411	6.54022
3.24769	5.60876
3.95961	3.98506
3.41395	4.60038
5.12369	4.20677
2.77694	7.1378
3.60847	6.62627
3.66828	5.26987
4.77264	4.02781
5.49482	5.8534
4.43065	5.22205
6.08184	5.1667
3.62814	6.43406
1.68715	6.64609
3.51634	5.72672
3.24378	4.68823
5.3363	8.00842
4.85078	2.58693
3.42027	8.07837
5.40626	2.70394
5.62189	3.62903
3.97696	7.60048
3.11834	1.19383
3.79407	7.53641
3.57373	3.53081
1.90728	5.1384
4.14063	5.92199
3.02183	4.91508
4.22685	6.11249
5.33415	4.58746
3.50313	5.36419
4.32202	6.54063
3.36344	6.03527
	7.64888
	3.52932
	4.04036
	4.9115
	5.69736
	5.13668
	5.19556
	5.97487
	6.71996
	5.7173
	7.27187
	6.26251
	5.73145
	5.96258
	2.17992
	2.77802
	5.73098
	3.759
	5.21648
	3.4501
	6.42965
	1.74446
	3.43683
	5.03651
	5.15785
	2.71136
	5.55673
	4.62552
	6.15656
	5.93591
	4.97141
	4.20434
	6.11705
	4.5165
	4.62712
	6.54414
	3.50542
	3.70235
	5.33159
	2.91215
	4.24374
	5.36955
	6.56438
	4.87635
	4.63859
	3.41033
	3.30324
	1.09051
	3.76114
	4.40272
	3.8759
	2.73155
	2.46947
	3.04639
	1.96684
	4.01087
	3.8396
	6.86991
	3.61463
	4.28904
	6.50187
	4.85537
	5.0298
	3.08836
	4.33021
	6.39864
	4.35961
	6.87143
	4.53828
	5.39706
	2.58388
	3.52576

## Sheet: 6c
Day	Iso-Zfp148fl/fl											aPD-1-Zfp148fl/fl												Iso-cKO						aPD-1-cKO
0	0	0	0	0	0	0	0	0	0	0		0	0	0	0	0	0	0	0	0	0	0		0	0	0	0	0		0	0	0	0	0	0	0	0
8	29.4	31.9	31.7	32.9	30.8	38.9	43.6	36.2	42.9	44.9		32.2	30.2	31.2	38.6	31.9	33.8	42	34.5	30.1	33.8	48.1		32.5	31.9	30.1	30.4	45.1		30.7	31.7	24.8	34	36.9	38.8	46.6	39.2
9	29.4	37.8	35.2	33.9	35.2	43.7	53.3	43.5	50.6	52.2		39.4	35.8	30.7	41.2	37.4	43.8	48.4	43.2	38.4	42.5	44.8		37.8	38.5	36.9	35.6	49.5		39.5	32.8	25.7	37.7	39.4	43.5	42.8	44.9
10	29.1	36	33.8	34.5	40.2	43.7	54.7	46.2	49.4	62.3		35.1	36	26.2	46.8	35.9	45	45.4	44.6	45.3	49.3	43.5		37.8	37.8	39.4	36	56.8		39.4	37.6	22.8	39	42.9	38.5	45.4	44.2
11	33.9	42.2	35.3	40.7	38.5	51.2	60.1	57.7	63	70.7		42	36.5	22.7	39.2	38.3	51.5	47.3	55.3	51	53.7	34.2		35.4	44.8	42.2	39.8	75.3		38.8	28.4	18.5	44.9	37.4	35.8	39.9	42
12	33	50.9	33	38.3	43.5	57.7	64.7	62.3	69.8	81.6		38	34.7	18.6	39.8	39.2	59.8	42.7	61.3	65.3	57.7	26		37.2	50.6	44.3	43.1	81.6		38.8	24.8	13.5	44.2	38.5	32.6	36.2	32.9
13	36.7	54.8	34.7	44.8	43.2	69.6	72.2	72.2	83.2	96.9		38.1	37.7	16.2	22.6	38.7	68.8	41.2	68.9	81.8	61.6	0		34.7	56.3	46	52.9	101.7		38.5	20.5	11.5	46.2	36	0	0	0
14	41.3	61.6	37.8	53.1	48.4	83.7	87.1	82.8	92.2	101.8		36	41	13.9	19.8	41	78.1	39.2	74.7	99	68.9	0		31.2	61.9	52	63.6	121		33.8	14	9.2	44.6	35.1	0	0	0
15	43.7	70.5	43.5	68	57.4	97.9	76.4	88.4	107.9	112.2		38.6	44.9	9.3	17.3	46	81.8	40.6	82.7	109.1	67.1	0		38.3	69	56.3	77	140.4		29.9	13.9	0	42.1	34.1	0	0	0
16	52.1	76.5	44.9	77.4	61.2	119.8	72.7	104	126.5	124.2		38	47.6	8.1	15.1	43.2	87.1	38.8	88.9	115.1	68	0		45.4	74.9	61.4	85	165.1		24.5	9.4	0	37.4	31	0	0	0
17	61.2	88.4	57.7	87.2	72.7	138	80.5	116.6	138.4	146.6		53	55.5	7.8	9.6	46.4	95.6	40.7	96	133.3	76.4	0		56.2	88.4	75.5	98.4	183.6		25.5	7.8	0	36.6	31.7	0	0	0
18	77.8	100	70.6	101.5	83.2	158.7	94.6	132.2	162.8	167.3		61.6	54.7	0	9.3	46.5	99.6	41	97.8	151.2	71.4	0		70.6	100.3	92	112.7	175.6		23.7	8.4	0	33.3	28.8	0	0	0
19	93.7	122.1	86.4	95	98.4	178.2	102	153.5	188.3	186.3		69.5	60.1	0	7.3	46.1	99.5	39.8	102	165	68.9	0		78.3	114.7	101	130.2	243.4		21.5	0	0	31.5	27.3	0	0	0
20	115	149.8	102.8	109.2	116.2	204.5	134.6	180.3	202.5	211.9		82.5	69.7	0	0	46.6	112	41.3	118.8	183.3	77.4	0		100	134.4	121	150.3	268.5		18.1	0	0	32.3	24.9	0	0	0

## Sheet: 6d
Time (days)	Iso-Zfp148fl/fl	aPD-1-Zfp148fl/fl	Iso-cKO	aPD-1-cKO
26	1
24	1
26	1
20	1
26	1
21	1
21	1
22	1
21	1
20	1
27		1
28		1
26		1
26		1
24		1
30		1
48		0
48		0
32		1
32		1
26			1
26			1
26			1
24			1
20			1
15			1
34				1
37				1
39				1
48				0
48				0
48				0
48				0
48				0

## Sheet: 6h
CX3CR1+GZMB+CD8+ TEFF cells
Iso-Zfp148fl/fl	aPD-1-Zfp148fl/fl	Iso-cKO	aPD-1-cKO
18.1	21.1	23.7	30
19.6	24.5	31.1	39.9
21.2	19.9	29.4	36
17.3	29.3	20.1	39.3
13.6	20.2	16.7	41
11.5	8.69	27	32.3
18.8	26.2	19.8	14.7
26	25.6	23.3	33.8
16.8	29	19.8	29.5
19.2	12.5	32.2	33
24.3	12.7	21.8	42.8
21.6	19.3	30.9	29.3
20	18	19.6	24
	20.3	28.9	23.5
	23.3	19.9	21
	12.3	27.9	34.2
	23	16.6	24.9
	22.4	16.2
		22.1
		24

## Sheet: 6i
Perforin+GZMB+CD8+ TEFF cells
Iso-Zfp148fl/fl	aPD-1-Zfp148fl/fl	Iso-cKO	aPD-1-cKO
45	43.9	35.3	68.3
38	22.2	40.4	62.2
32.5	15.2	49.8	44.5
40.8	28.6	47.5	45.2
18.6	35	26.8	46
25.9	46.2	36.9	29.1
21.4	45.7	51	66.3
19.6	28.2	33.7	43.7
20.2	45	32.4	61.6
22.2	32.5	31	48.2
12.8	37.5	33.8	41.4
22	24.8	49.8	51.7
27.8	50.4	45.6	51.7
22.4	35.4	39.1	50.1
	12.1	35.8	22.2
	36.3	52.9	53.9
	31.1	27.5	44.5
	25.2	24.8
		26.9
		22.6

## Sheet: 6j
GZMB					Perforin
Iso-Zfp148fl/fl	aPD-1-Zfp148fl/fl	Iso-cKO	aPD-1-cKO		Iso-Zfp148fl/fl	aPD-1-Zfp148fl/fl	Iso-cKO	aPD-1-cKO
13077	12328	13781	20724		21718	28333	16358	37337
11527	10553	10656	14929		16410	22764	33329	48814
9396	7656	13207	11145		23605	11908	26766	22818
9065	8706	14942	10909		24687	22315	29574	26797
2854	10965	7761	15001		15782	23481	14861	38715
5959	14210	12560	8327		16535	31937	20920	27694
4314	11305	13118	17228		15960	29169	23692	42250
2870	8253	9917	14853		15333	20287	24338	30717
3504	11920	8881	18846		11256	24983	17751	38114
5087	8573	11826	11858		19570	26852	14981	32125
3285	10086	9395	9407		12675	31197	19155	23715
5123	7178	11265	15439		19088	16668	31108	38718
6020	10264	10965	15174		17613	29003	30917	47924
6513	8167	11336	13069		14911	16813	31822	42649
	4676	8076	6010			7843	19701	36672
	9533	14112	13843			26578	25878	44694
	7145	8657	12282			22269	21698	31065
	4355	6524				18292	13723
		7761					17519
		5116					21104

## Sheet: 6k
BCL2-Ki67+cells
Iso-Zfp148fl/fl	aPD-1-Zfp148fl/fl	Iso-cKO	aPD-1-cKO
11.6	19.8	12.8	16.5
13.5	17.8	20	25.6
11.3	19.4	21.1	20
15.9	12.2	13.6	24.2
6.7	21.7	6.26	15.5
10.2	9.15	14.1	16.1
7.34	15	14.4	9.4
9.13	17.1	10.7	19.3
8.59	16.7	7.39	29.2
11.7	13.9	12.3	20.5
10.2	14.9	7.25	26.2
7.48	11	17.1	22.9
7.98	10.9	17.4	18.1
	15.2	14.4	20
	19.1	13	15.2
	10.7	14.6	24.2
	27.7	10.4	23.9
	14.2	7.76
		11.6
		10.8
