# Supplementary material for: ZFP148 is a transcriptional repressor of cytolytic effector CD8+ T cell differentiation
Source: Nat Immunol. 2026 Mar 27;27(4):827–40. doi: 10.1038/s41590-026-02461-2 (PMC13043298; doi:10.1038/s41590-026-02461-2)
Supplement: Supplementary file 11 — Statistical source data. [file 41590_2026_2461_MOESM11_ESM.xlsx]

## Sheet: 1b
CsA (nM)	ZFP148 MFI
10	10711	10276	8230	8566
100	6207	6358	4188	4077
1000	4426	4492	3425	3469
10000	2901	3093	2701	2799

## Sheet: 1c
ZFP148 MFI
CD8+ TN cells	GZMB- TCF1+CD8+ TPRO cells	GZMB- TCF1-CD8+ T cells	GZMB+ TCF1-CD8+ TEFF cells
9392	8913	8812	8026
9370	9443	7466	7594
9305	10755	8491	7913
9156	9240	7863	7321
9595	9089	6061	6673
	10163	8272	7822
	9440	7813	7279
	8640	6826	6653
	9294	8384	8020
	9448	7777	7270

## Sheet: 1d
ZFP148 MFI					ZFP148 MFI
CD8+ TN cells	CX3CR1-Ly108+CD8+ TPRO cells	CX3CR1- Ly108-CD8+ TEX cells	CX3CR1+ Ly108-CD8+ TEFF cells		CD8+ TN cells	GZMB- TCF1+CD8+ TPRO cells	GZMB- TCF1-CD8+ T cells	GZMB+ TCF1-CD8+ TEFF cells
9392	8562	7748	8318		9392	8269	8089	7777
9370	9376	7306	7261		9370	8896	7144	7412
9305	10480	7647	7183		9305	10001	7249	7250
9156	9959	7386	6647		9156	9080	6662	6752
9595	9156	6666	6597		9595	8738	6736	6617
	9956	7917	7281			9712	7423	7348
	9749	7184	6540			9020	6703	6770
	9765	7118	6470			8829	6864	6780
	9890	7022	7327			9700	7447	7558
	9367	7227	7170			8872	7294	7215

## Sheet: 1e
ZFP148 MFI
CX3CR1-TCF1+CD8+ TPRO cells	CX3CR1-TCF1-CD8+ TEX cells	CX3CR1+TCF1-CD8+ TEFF cells
5334	4162	4610
4998	3690	4343
4494	3555	4171
4928	3838	4428
