# Supplementary material for: ZFP148 is a transcriptional repressor of cytolytic effector CD8+ T cell differentiation
Source: Nat Immunol. 2026 Mar 27;27(4):827–40. doi: 10.1038/s41590-026-02461-2 (PMC13043298; doi:10.1038/s41590-026-02461-2)
Supplement: Supplementary file 12 — Statistical source data. [file 41590_2026_2461_MOESM12_ESM.xlsx]

## Sheet: 2b
	ZFP148 MFI
	Zfp148fl/fl				ZFP148 cKO
B cells	4704	4669	5085		4595	4353	4404	4822	4474
Dendritic cells	5691	6018	6393		5875	5584	5329	6074	5640
Macrophages	3919	3164	3671		2877	2344	3033	3895	2293
Ly6C+ myeloid cells	3271	3374	3401		2726	3032	2679	3473	2502
Ly6G+ myeloid cells	4604	5529	6273		6412	6724	4856	5845	4649
NK cells	3560	3453	4318		3231	3181	3324	3731	3565
Regulatory CD4+ T cells	4858	5143	5593		5216	4762	4770	5127	4793
Conventional CD4+ T cells	4465	4704	5014		4690	4446	4392	4720	4320
CD8+ T cells	4944	5141	5685		865	828	878	860	867

## Sheet: 2c
	% of live CD45+
	Zfp148fl/fl				ZFP148 cKO
B cells	50.1 %	57.1 %	49.2 %		53.4 %	51.5 %	54.0 %	51.1 %	54.2 %
Dendritic cells	0.41 %	0.38 %	0.35 %		0.37 %	0.26 %	0.52 %	0.34 %	0.47 %
Macrophages	0.57 %	0.72 %	0.77 %		0.88 %	0.69 %	0.74 %	0.85 %	1.18 %
Ly6C+ myeloid cells	1.15 %	1.59 %	1.67 %		1.83 %	2.33 %	2.05 %	1.33 %	1.91 %
Ly6G+ myeloid cells	7.74 %	5.36 %	4.81 %		5.78 %	9.08 %	9.66 %	6.40 %	5.24 %
NK cells	2.31 %	2.81 %	2.41 %		3.97 %	4.28 %	3.34 %	2.59 %	2.50 %
Regulatory CD4+ T cells	2.61 %	2.07 %	2.54 %		2.40 %	2.03 %	2.05 %	2.42 %	2.77 %
Conventional CD4+ T cells	18.9 %	14.9 %	19.5 %		16.7 %	14.7 %	12.9 %	18.4 %	17.5 %
CD8+ T cells	9.27 %	7.78 %	10.0 %		7.66 %	7.08 %	6.23 %	8.88 %	6.41 %
