# Supplementary material for: ZFP148 is a transcriptional repressor of cytolytic effector CD8+ T cell differentiation
Source: Nat Immunol. 2026 Mar 27;27(4):827–40. doi: 10.1038/s41590-026-02461-2 (PMC13043298; doi:10.1038/s41590-026-02461-2)
Supplement: Supplementary file 13 — Statistical source data. [file 41590_2026_2461_MOESM13_ESM.xlsx]

## Sheet: 3b
	CD44hiTet+CD8T (% of CD8T)
	Zfp148fl/fl										ZFP148 cKO
D8	5.01	5.16	4.92	5	3.26	3.98	8.82	7.05			2.92	4.85	3.95	3.06	5.23	3.7	2.49	4.8	3.9
D16	4.55	3.17	3.62	5.54	6.03	6.48	3	8.88			4.23	3.54	5.03	6.59	4.56	6.63	10.4	6.64
D22	3.71	7.14	8.81	6.49	5.93	3.85	6.48	3.04			2.11	4.42	4.66	4.55	3.04	6.5	3.96	3.2	2.52
D30	3.74	2.55	2.26	2.14	1.67	4.01	2.69				6.41	6.1	3.4	1.99	1.8	0.67	3.23	2.03	2.09	2.45
	Number of CD44hiTet+CD8T
	Zfp148fl/fl										ZFP148 KO
D8	220000	133000	119000	84200	186000	216000	228000	340000			34200	41800	78900	155000	129000	78600	109000	142000	92500
D16	181000	61100	74800	117000	179000	99400	41800	131000			25900	76300	90800	266000	45300	89000	170000	117000
D22	26200	45000	60800	213000	127000	26600	92700	40800			11400	15300	45500	41400	19700	114000	47400	37800	34800
D30	39500	23900	35100	20500	14400	131000	87000				75800	179000	52900	11900	48500	16900	209000	75000	34600	81200

## Sheet: 3c
	Zfp148fl/fl										ZFP148 cKO
D8	60700	28700	34700	24400	60000	73000	125000	122000			12600	13900	30100	67600	49700	31700	43900	62800	28300
D16	62800	19900	30400	54700	86500	45700	29500	37600			17400	44000	51000	163000	30800	53100	91200	65800
D22	4580	2840	4830	10100	8950	7070	10500	7630			3510	3360	15600	10900	10800	18800	16700	15300	18700
D30	6800	5960	9480	2970	1090	67500	24200				23600	64200	19700	4230	24000	5280	55100	16100	10000	33800

## Sheet: 3d
	CX3CR1-Ly108+CD8+ TPRO cells (% of CD44hiTet+CD8T)
	Zfp148fl/fl										ZFP148 cKO
D8	37	41.6	40	38.6	35.3	36.9	22.9	32.5			31.3	29.2	31.3	25.4	31.2	27.4	27	28.3	39.1
D16	16.8	13.1	5.69	9.97	9.71	15.4	4.62	18.6			2.59	5.49	3.6	4.23	3.89	3.15	4.64	7.24
D22	12.5	6.81	7.68	5.78	12.2	11.3	6.62	14			6.85	9.65	7.72	5.3	3.89	4.87	6.48	6.57	8.29
D30	10.2	9.11	4.52	5.61	7.79	9.62	7.95				3.26	3.6	4.82	8.6	8.13	11.1	6.53	8.12	8.89	6.11
	Number of CX3CR1-Ly108+CD8+ TPRO cells
	Zfp148fl/fl										ZFP148 cKO
D8	81400	55200	47600	32500	65600	79700	52200	111000			10700	12200	24700	39300	40200	21500	29400	40200	36200
D16	30300	8000	4250	11600	17400	15300	1930	24500			671	4190	3270	11300	1760	2800	7900	8480
D22	3270	3070	4670	12300	15500	3010	6130	5710			778	1470	3510	2200	766	5550	3070	2480	2880
D30	4030	2180	1590	1150	1120	12600	6920				2470	6440	2550	1020	3940	1870	13600	6090	3070	4960

## Sheet: 3e
	CX3CR1-Ly108-CD8+ TEX cells (% of CD44hiTet+CD8T)
	Zfp148fl/fl										ZFP148 cKO
D8	30.3	33.2	26.4	26.4	28.7	25.5	20.3	28.5			27.9	34.6	27	28.2	26.7	29	30	24.9	26.6
D16	47.7	54.1	53.1	42.8	41.8	38.1	24.5	52.2			29.8	36.2	40.1	34.1	27.8	36.9	41.3	36
D22	69.8	86.7	84.3	89.4	80.5	61.9	82	66.9			61.7	67.9	57.3	67.8	41	78.4	57.7	52.5	37.2
D30	72.1	65.8	68.3	79.7	84.5	38.1	64				65.4	60.1	57.6	55.2	41.8	57	66.7	69.9	61.8	51.7
	Number of CX3CR1-Ly108-CD8+ TEX cells
	Zfp148fl/fl										ZFP148 cKO
D8	66700	44100	31400	22200	53300	55100	46300	97000			9540	14500	21300	43600	34400	22800	32600	35400	24600
D16	86100	33100	39700	50000	75000	37900	10200	68600			7720	27600	36400	90900	12600	32800	70300	42200
D22	18300	39100	51200	191000	102000	16500	76000	27300			7000	10400	26100	28100	8070	89300	27300	19800	12900
D30	28500	15700	24000	16300	12200	49900	55700				49600	108000	30500	6550	20300	9620	139000	52500	21400	42000

## Sheet: 3f
	Zfp148fl/fl										ZFP148 cKO
D8	10.5	10.6	11.7	8.79	9.35	7.27	8.96	7.59			11.4	11.9	10.9	11.5	8.58	9.95	10.7	9.28	7.82
D16	44	52.1	52.1	44.7	44	39	32.9	51.5			39	40.5	51.4	48	36.5	44.5	51.3	41.6
D22	59.4	85.1	85.2	88.3	77.9	60.3	83.3	66.2			61	70.3	57.4	69.3	47.2	79	60.2	50.9	36.9
D30	72.1	59.8	68.6	74.5	80.7	33.9	51.9				65.3	63.7	52	47.7	33.7	45.4	53.7	63.4	57.4	37.7

## Sheet: 3g
D22	Zfp148fl/fl										ZFP148 cKO
PD-1	14980	17657	16765	20189	18703	16965	18547	20012			21673	18361	21704	17652	22160	26244	22930	24441	25392
TIM-3	3818	4121	3309	3957	3665	3383	4012	3741			4051	3579	5310	4064	4050	5068	5135	4856	4947
LAG-3	2055	1931	1804	1731	1752	1881	1829	1725			1458	1667	1726	1556	1688	1625	1660	1545	1785
CTLA-4	1004	496	467	364	447	517	499	507			545	646	554	505	434	443	557	447	541
CD39	9633	14534	11881	14328	13911	12897	14996	13762			13699	12191	15118	15511	14179	16123	15234	14761	14290
CD101	-200	273	324	849	681	495	508	459			-116	178	373	572	369	906	754	818	328
D30	Zfp148fl/fl										ZFP148 cKO
PD-1	24396	15918	23689	18828	17413	14972	27433				23998	36111	23171	24988	20287	26283	33320	32735	32738	24545
TIM-3	7635	3231	6836	3931	3263	3186	7174				6297	10284	5319	4894	4206	4305	5625	10635	9667	5807
LAG-3	2294	1572	1649	1618	1570	1257	2092				1825	2481	1633	1479	1328	1493	1552	1810	1921	1762
CTLA-4	1043	623	645	564	674	310	299				594	639	626	409	441	398	300	348	388	368
CD39	16204	11568	16015	16207	11718	10796	15122				19122	20298	14800	14568	13134	15367	16802	20790	19305	15155
CD101	-42.4	-88.9	407	424	361	348	641				364	790	418	441	281	107	628	1174	681	560

## Sheet: 3h
	IFN-γ+ TNF-α+ cells (% of CD44hiTet+CD8T)
	Zfp148fl/fl										ZFP148 cKO
D8	0.52	0.38	0.41	0.35	0.3	0.18	1.06	0.8			0.82	1.06	0.29	0.34	0.61	0.45	0.36	0.82	0.6
D16	0.51	0.12	0.099	0.49	0.14	0.2	0.12	0.27			0.43	0.079	0.051	0.05	0.49	0.46	0.15	0.13
D22	0.084	0.12	0.0053	0.02	0.064	0.11	0.04				0.03	0.011	0.034	0.048	0.04	0.00587	0	0.026	0.022
D30	0.047	0.18	0	0.057	0.038	0.043	0				0.036	0.00838	0.014	0.03	0.031	0.016	0.045	0.00898	0.016	0.047
	IL-2+ cells (% of CD44hiTet+CD8T)
	Zfp148fl/fl										ZFP148 cKO
D8	0.12	0.21	0.19	0.21	0.11	0.077	0.11	0.19			0.07	0.12	0.064	0.097	0.083	0.071	0.078	0.089	0.057
D16	0.072	0.066	0.029	0.096	0.12	0.14	0.00677	0.27			0.085	0.031	0.045	0.037	0	0.039	0.042	0.13
D22	0.097	0.032	0.033	0.037	0.046	0.038	0.044	0.00659			0.015	0	0.083	0.037	0.04	0.041	0.016	0.026	0.022
D30	0.08	0.045	0.00682	0.00707	0.00628	0.12	0.01				0.058	0.12	0.0071	0.076	0.038	0.082	0.3	0.027	0.0082	0.078

## Sheet: 3i
	CX3CR1+Ly108-CD8+ TEFF cells (% of CD44hiTet+CD8T)
	Zfp148fl/fl												ZFP148 cKO
Spleen	12.2	15.2	16.9	12.6	11.2	6.84	10.3	29.2	19	3.34	13		47.8	57.2	33.9	38.8	44.6	48.8	22.1	66.4	42.2	52.8	24.5	65.3	47	47	35.6	46.2
Liver	5.57	8.35	16.4	21	17.4	14.9	9.74	10.6	15.3	11.6	28.7		45.4	51.9	43	20.3	60.9	45.3	30.3	36.3	29.6	43.3	10	33.1	36.4	24.1	15.1	34
Lung	31.5	47.1	63.8	52.4	53.3	37.7	35.5	33.7	33.5	31.4	33.5		71.1	83.4	65.4	61	64.6	64.1	61.2	74.4	55.3	73	37	66.2	51.1	60	50.2	57.7
	GZMB+TCF1-CD8+ TEFF cells (% of CD44hiTet+CD8T)
	Zfp148fl/fl												ZFP148 cKO
Spleen	76.6	45.9	59	43.7	37.1	44.4	45.3	42.9	54.9	11.3	21.9		57	84	60.5	68.2	72.1	57.6	59.1	80.9	69.4	75.6	45.5	63.3	57.3	58.1	49.2	46.9
Liver	95.2	84.5	78.3	70.5	62.2	65.5	61.7	57.6	82.4	36.4	51.3		71	88.8	77.9	83.8	81.6	77.8	68.9	87	81.6	77.3	72.1	69.8	70	76.5	56.9	69.5
Lung	75.1	57.5	65.2	55.2	46.5	36.4	43.2	49.1	51.4	25.6	36		53.6	90.2	56.8	62.7	68.7	53.2	54.7	82.9	61.3	78.2	42.7	58.8	43.4	57.8	45.1	60

## Sheet: 3j
	Ki67 MFI in CD8+ TPRO cell
	Zfp148fl/fl										ZFP148 cKO
D8	3797	5292	3983	6139	5197	3912	6108*	6283	4556		6894	7998	6142	4921	6028	6215	4628	5552	6276
D16	1066	2079	4662	6128	2139	1906	3767	2614			5022	4596	3573	4192	7578	6578	8059	5778
D22	1464	1579	1723	2203	1334	2972	1604	2570			3431	6838	5963	5738	3400	2897	4832	2654	4208
D30	1275	1550	4415	2462	1570	2153	1568				4138	1830	4679	3492	3358	2276	2927	1865	3068	2650
	Ki67 MFI in CD8+ TEX cells
	Zfp148fl/fl										ZFP148 cKO
D8	5510	7757	6127	8029	6437	5565	3208	7697	5825		9342	9605	6888	6059	7189	7527	5536	6517	6967
D16	2953	2673	5729	10396	4708	5654	6739	6170			7389	3588	6151	3664	7101	7659	8157	7300
D22	3537	3581	2501	2229	2117	3066	2640	2338			1943	2625	3037	2366	2178	2404	3214	1636	3479
D30	1893	1025	3754	1364	734	1716	1289				1535	1872	2187	1370	1897	866	1023	1480	2292	1926
