# Supplementary material for: ZFP148 is a transcriptional repressor of cytolytic effector CD8+ T cell differentiation
Source: Nat Immunol. 2026 Mar 27;27(4):827–40. doi: 10.1038/s41590-026-02461-2 (PMC13043298; doi:10.1038/s41590-026-02461-2)
Supplement: Supplementary file 14 — Statistical source data. [file 41590_2026_2461_MOESM14_ESM.xlsx]

## Sheet: 4b
	Zfp148fl/fl										ZFP148 cKO
D8	11	12.6	10	20.8	12.5	8.14	14.7	10.8			18.5	14.6	16.4	14	20.9	21	19.1	21.3	26.6
D16	10.5	21.4	17.4	15.3	14.1	19.1	14.3	19.1			25.1	26.8	17.7	18.6	19.1	12	19	20.3
D22	37.2	52	56.8	44.1	39.1	52.9	52.2	49.2			36.6	45.6	50	65.1	46.5	47	38.3	49.5	42.9
D30	22.2	47.6	18.6	25.1	14.2	11.9	14				34.6	26	17.3	31.1	21.1	27.6	22.2	27.7	35.4	17.7

## Sheet: 4c
CD44hiTet+ CD8T (% of CD8T)	Zfp148fl/fl										ZFP148 cKO
D0	0	0	0	0	0	0	0	0			0	0	0	0	0	0	0	0	0	0
D8	6.25	10.4	4.16	7.96	4.6	5.08	4.55	3.09			5.37	8.04	6.78	5.26	9.66	1.41	4.45	5.41	2.94	8.62
D16	4.46	10.2	3.31	4.56	1.51	3.37	8.66	8.62			15	10.4	11.8	7.31	9.85	4.31	7.51	6.25	2.48	8.19
D21	5.46	3.68	1.98	2.05	1.11	1.33	3.72				12.6	13	9.18	6.16	9.9	2.44	4.63	2.41	1.94	3.71
Number of CD44hiTet+ CD8T per million PBL	Zfp148fl/fl										ZFP148 cKO
D0	0	0	0	0	0	0	0	0			0	0	0	0	0	0	0	0	0	0
D8	5452	7476	3404	7250	3881	5288	2032	1381			2188	5975	2646	2576	3714	627	1525	2458	786	4199
D16	3621	5715	1562	2438	1065	2755	2777	3033			5075	7546	4801	3683	5352	2547	3428	3628	978	2918
D21	1858	2799	1084	878	1319	921	1074				8895	12743	6151	3166	5845	1536	2176	1039	832	1508

## Sheet: 4d
	CD62L+ cells (% of CD44hiTet+ CD8T)
	Zfp148fl/fl										ZFP148 cKO
D8	7.38	5.96	5.83	4.68	6.28	5.95	4.97	3.84			7.64	3.49	5.32	8.16	5.05	7.73	8.82	6.24	6.8
D16	3.95	5.85	5.46	2.2	4.22	3.88	5.34	3.01			2.08	6.29	3.23	4.92	3.58	3.47	3.61	5.01
D22	1.98	1.69	1.19	2.32	2.62	4.61	2.84	6.88			4.95	1.19	6.27	6.08	4.83	6.5	7.19	7	17.7
D30	1.28	3.43	6.37	3.05	2.74	5.49	3.19				7.07	3.35	3.2	7.57	6.85	14.6	5.02	12	13.9	7.86
	CD69+ cells (% of CD44hiTet+ CD8T)
	Zfp148fl/fl										ZFP148 cKO
D8	17.5	18.8	17.6	14.6	13.6	10.8	10.3	8.38			12.4	9.38	9.57	8.64	7.36	8.85	7.78	8.2	8.43
D16	40	48.4	41.3	34.2	36.8	37.3	24.5	48.4			29.6	31.9	40.1	37.2	26.4	31.5	39	33.5
D22	53	81.2	81.1	87.3	86	61.5	82.7	69.4			58.1	67.3	54.8	65.9	43.1	75.8	58	50.6	32.8
D30	76.6	62.3	64	77	85.9	35.1	63.8				54.2	54.3	50.8	47.3	34	47.9	58.9	66	56.8	41.5

## Sheet: 4e
	Zfp148fl/fl									ZFP148 cKO
D8	930000	400000	270000	110000	480000	490000	48000			140000	330000	410000	460000	410000	360000	390000	340000	180000
D21	240000	58000	75000	40000	50000	48000				360000	73000	93000	33000	13000	110000	75000
D28	200000	280000	100000	200000	80000	130000				200000	200000	85000	330000	90000	230000	280000	260000	180000
