# Supplementary material for: ZFP148 is a transcriptional repressor of cytolytic effector CD8+ T cell differentiation
Source: Nat Immunol. 2026 Mar 27;27(4):827–40. doi: 10.1038/s41590-026-02461-2 (PMC13043298; doi:10.1038/s41590-026-02461-2)
Supplement: Supplementary file 15 — Statistical source data. [file 41590_2026_2461_MOESM15_ESM.xlsx]

## Sheet: 5a
	CD44hiTet+ CD8T (% of CD8T)
	Zfp148fl/fl									ZFP148 cKO
iLN	1.66	2.24	2.42	2.48	2.77	2.04	1.9	2.32		1.19	2.06	1.71	3.02	2.37	3.62	2.63	0.8	0.61
Spleen	4.2	5.32	5.26	4.59	3.52	4.26	3.96	4.31		3.49	3.01	5.35	4.93	4.23	4.53	3.66	3.24	3.02
	Number of CD44hiTet+ CD8T
	Zfp148fl/fl									ZFP148 cKO
iLN	3640000	7300000	3480000	2240000	1340000	6150000	14900000	5450000		2480000	6300000	2490000	4680000	5200000	6100000	6950000	3640000	10400000
Spleen	15300000	10200000	10300000	5960000	10000000	9460000	6840000	11300000		9190000	7600000	5580000	11500000	10100000	12900000	9460000	10700000	7550000

## Sheet: 5c
	KLRG1+CD127-CD8+ TSLEC cells (% of CD44hiTet+ CD8T)
	Zfp148fl/fl									ZFP148 cKO
iLN	27.6	32.2	37.7	36.9	39.7	26.1	34.9	44.2		66.8	51.3	62.6	44	56.2	76.3	58	47.9	42.1
Spleen	42.6	47.4	50.7	41.2	46.9	48.2	46.4	56.6		73.6	56.4	74.7	62.5	64.2	62.8	64.3	58.9	58.8
	Number of KLRG1+CD127- CD8+ TSLEC cells
	Zfp148fl/fl									ZFP148 cKO
iLN	1000000	2350000	1310000	827000	532000	1610000	5200000	2410000		1650000	3230000	1560000	2060000	2920000	4650000	4030000	1740000	4360000
Spleen	6520000	4830000	5220000	2460000	4690000	4560000	3170000	6400000		6760000	4290000	4170000	7190000	6480000	8100000	6080000	6300000	4440000

## Sheet: 5d
	KLRG1-CD127+CD8+ TMPEC cells (% of CD44hiTet+ CD8T)
	Zfp148fl/fl									ZFP148 cKO
iLN	32.4	30	27.2	27.4	27.2	31.1	29.8	19.4		8.88	10.1	10.4	17	9.59	5.82	11.2	19.4	25.4
Spleen	20.1	18.3	17.8	21.6	17.3	18.4	20.6	14.6		5.59	11.7	4.8	6.7	7.55	8.53	7.72	9.47	10.6
	Number of KLRG1-CD127+ CD8+ TMPEC cells
	Zfp148fl/fl									ZFP148 cKO
iLN	1180000	2190000	945000	614000	364000	1910000	4440000	1060000		220000	636000	259000	795000	499000	355000	778000	705000	2630000
Spleen	3080000	1870000	1830000	1290000	1730000	1740000	1410000	1650000		514000	889000	268000	771000	763000	1100000	730000	1010000	800000

## Sheet: 5e
	GZMA+GZMB+ cells (% of CD44hiTet+ CD8T)
	Zfp148fl/fl									ZFP148 cKO
iLN	1.26	1.58	1.85	1.88	3.93	1.33	2.08	3.22		5.43	5.65	3.49	4.24	3.07	2.88	3.46	1.53	2.07
Spleen	3.54	4.96	3.76	3.51	5.09	5.55	5.47	4.02		6.27	5.81	9.56	4.32	6.42	4.67	3.71	4.75	7.36
	IFN-γ+TNF-α+ cells (% of CD44hiTet+ CD8T)
	Zfp148fl/fl									ZFP148 cKO
iLN	1.74	1.96	4.05	4.13	3.79	2.34	1.69	4.96		1.86	3.6	1.97	3.56	5.32	2.47	4.13	1.5	1.24
Spleen	7.72	10.7	10.2	13.6	9.59	9.45	8.25	4.69		9.58	8.13	9.85	7.57	7.36	7.58	5.3	4.01	4.39
