# Supplementary material for: ZFP148 is a transcriptional repressor of cytolytic effector CD8+ T cell differentiation
Source: Nat Immunol. 2026 Mar 27;27(4):827–40. doi: 10.1038/s41590-026-02461-2 (PMC13043298; doi:10.1038/s41590-026-02461-2)
Supplement: Supplementary file 16 — Statistical source data. [file 41590_2026_2461_MOESM16_ESM.xlsx]

## Sheet: 8c
CX3CR1+Ly108- CD8+ TEFF cells (% of P14 CD8T)
P14 CD8+ TNT	P14 CD8+ TZFP148+KLF2-null
17.8	2.18
11.9	2.85
23.3	3.68
20.2	3.15
24.7	3.76
CD39+2B4+CD8+ TEX cells (% of P14 CD8T)
P14 CD8+ TNT	P14 CD8+ TZFP148+KLF2-null
35.6	87.6
59.4	89.2
68.9	85.8
68.9	84.1
66	82.1

## Sheet: 8d
PD-1 MFI
P14 CD8+ TNT	P14 CD8+ TZFP148+KLF2-null
1213	1686
1385	1747
1343	1434
1399	1535
1349	1489
TOX MFI
P14 CD8+ TNT	P14 CD8+ TZFP148+KLF2-null
212	359
280	402
239	377
307	396
294	336

## Sheet: 8e
CX3CR1+Ly108- CD8+ TEFF cells (% of P14 KLF2-EGFP CD8T)
P14-KLF2 EGFP CD8+ TNT	P14-KLF2 EGFP CD8+ TZFP148-null
10.6	10.8
9.23	18.5
8.97	8.42
9.79	13.8
6.52	10.8
6.97	11.7
5.49	7.72
5.43	6.47
5.59	9.33
3.16	8.65
	5.77
	13.7
GZMB+TCF1-CD8+ TEFF cells (% of P14 KLF2-EGFP CD8T)
P14-KLF2 EGFP CD8+ TNT	P14-KLF2 EGFP CD8+ TZFP148-null
39.1	29.3
21.7	51.8
21.3	40.3
34.7	24
32.6	38.8
29.3	30.8
29.8	43.6
19.9	39.9
26.5	36.2
23	29.5
	30
	29.2
