# Supplementary material for: ZFP148 is a transcriptional repressor of cytolytic effector CD8+ T cell differentiation
Source: Nat Immunol. 2026 Mar 27;27(4):827–40. doi: 10.1038/s41590-026-02461-2 (PMC13043298; doi:10.1038/s41590-026-02461-2)
Supplement: Supplementary file 17 — Statistical source data. [file 41590_2026_2461_MOESM17_ESM.xlsx]

## Sheet: 9a
TIM-3			LAG-3			CTLA-4			TIGIT			CD39			TOX
Zfp148fl/fl	ZFP148 cKO		Zfp148fl/fl	ZFP148 cKO		Zfp148fl/fl	ZFP148 cKO		Zfp148fl/fl	ZFP148 cKO		Zfp148fl/fl	ZFP148 cKO		Zfp148fl/fl	ZFP148 cKO
9274	6061		2785	2165		6577	3969		3858	3591		24360	15731		1663	2428
7389	8564		2412	3362		5592	5893		4140	4048		19514	22525		3675	1797
5885	10790		1513	3713		4151	6740		2709	4183		14441	29219		705	2040
7376	10142		2814	3498		5622	5441		3537	5316		18328	22539		1045	2215
7154	9715		2476	3383		1347	3601		2221	5069		14299	25625		133	2582
7557	11105		2546	3040		1722	4392		2428	5014		14710	25725		232	3693
5078	9041		1966	3415		3928	4629		3155	4974		19284	24808		1389	1569
5625	7248		2104	2231		2916	3785		2900	5169		15848	16768		1565	1535
2586	6194		622	1939		1860	1900		2634	4297		6231	11053		909	533
6068	6302		2112	1955		2467	2696		3759	3016		16522	13917		2608	1676
4896	8208		1376	2259		3944	2626		2983	3605		14703	18578		2024	2817
8194			2611			2764			4161	4018		23139			4111
5880			1763			2768			3388			14872			1303
4285			1512			3376			3684			9221			1993
8579			2525			4018			4239			24354			2337
5060			2277			2283			3591			15696			1224

## Sheet: 9b
CD8+ TILs (% of live CD45+)			Number of CD8+ TILs per mm2 tumor area
Zfp148fl/fl	ZFP148 cKO		Zfp148fl/fl	ZFP148 cKO
4.29	3.23		1379.82	969.108
4.03	6.28		1344.31	2537.27
2.78	4.72		952.238	2513.99
4.29	4.41		1837.68	2381.71
3.71	3.48		1453.42	1231.36
7.24	4.51		1074.45	2977.58
4.13	2.94		250.64	1084.07
5.85	2.8		872.633	530.46
3.03	5.32		1464.73	927.008
3.54	4.33		1123.64	1599.62
3.48	4.25		327.881
4.97			1108.1
3.27			1169.75

## Sheet: 9c
	GZMB+TCF1-CD8+ TEFF cells (% of CD8+ TILs)
	Zfp148fl/fl														ZFP148 cKO
D10	58.6	76.8	64.2	62.3	66.2	57.5	49.3	57.6	43.8	53.1	52.7				69.9	65	65.1	71.9	68.9	67.8	72.5	65.6	69.5
D14	23.8	45	37.9	26.5											58.6	42.6	35.6	40.4	44.3	36.6
D16	55.8	51.5	48.2	49.5	52.5	43.2	21.7	48.3	43	43.9	30.1	58.4	46.1		42.3	55.2	68.9	55.2	60.3	56.7	58.3	50.6	32.4	38.3	46.7
D18	65.1	55.6	55.8	55.6	58.9										73	63.2	68	69	68	69.2	62.4	75
	GZMB-TCF1+CD8+ TPRO cells (% of CD8+ TILs)
	Zfp148fl/fl														ZFP148 cKO
D10	29.7	16.9	25.1	24.4	23.3	30.8	36.2	30.8	42.4	37.5	36.8				22.4	25.9	27	20.6	19.9	22.1	18.9	25.5	22.8
D14	23.7	20.1	16.3	19.2											19	11	16.8	17.1	20.5	25.9
D16	18.2	17.9	17.2	12.9	14.4	24.5	43.6	16.3	18.8	19.7	35.2	20.1	16.2		28.5	16.8	7.11	19.2	8.33	23.9	15.9	14.6	35.2	33.4	27
D18	11.9	16.6	13.3	15.2	16.8										16.3	13.9	11.9	11	17.7	12.6	17.7	6.51

## Sheet: 9d
CD8+ TILs (% of live CD45+)
Iso-Zfp148fl/fl	aPD-1-Zfp148fl/fl	Iso-cKO	aPD-1-cKO
7.16	5.95	8.09	15.3
12.6	7.24	8.59	12
5.12	14	6.41	6.39
11.7	16.4	4.42	6.57
4.71	16.7	5.03	7.46
3.78	4.09	4.22	2.78
5.95	11.8	3.7	5.65
7.91	11.9	4.45	9.44
8.17	12	2.83	2.87
5.4	2.24	4.28	12.1
4.62	1.74	2.58	5.98
6.59	3.03	3.02	10.8
6.3	3.3	2.84	8.29
	2.53	5.89	4.17
	3.74	2.65	1.61
	2.04	4.14	11.4
	4.17	3.81	8.68
	9.35	2.94
		5.54
		2.93

## Sheet: 9e
Number of CD8+ TILs per mg tumor
Iso-Zfp148fl/fl	aPD-1-Zfp148fl/fl	Iso-cKO	aPD-1-cKO
74600	143524	132685	277319
162226	82988.5	228778	765500
49482.3	60297.9	325562	134581
127689	229913	142795	250100
206400	252818	298076	324063
102087	143873	126542	606962
143819	762203	161958	164059
265012	115756		434387
400091	387520

## Sheet: 9f
IFN-γ+TNF-α+ cells (% of CD8+ TILs)
Iso-Zfp148fl/fl	aPD-1-Zfp148fl/fl	Iso-cKO	aPD-1-cKO
72.3	65.3	67.3	65
72.9	49.8	45.3	57
51.7	41.9	65.2	54.2
55.3	71.8	58.7	50
58.8	65.4	51.2	43.7
54	69.8	54.4	33.1
58.7	67.9	60.6	64.9
61.6	61.9	42.7	61
56.5	69.7	54.4	66.7
50.4	58.3	51.9	67
49.9	56.4	39.4	63.5
57.7	51.8	44.2	60.8
57.7	62.1	37.4	50.1
50.3	60.9	48.5	37.6
	25	58.5	21.2
	53.7	60.3	49.7
	56.3	59.3	48.1
	58.7	17.3
		52.7
		54.5
IL-2+ cells (% of CD8+ TILs)
Iso-Zfp148fl/fl	aPD-1-Zfp148fl/fl	Iso-cKO	aPD-1-cKO
8.2	6.15	7.96	5.58
7.4	7.73	6.95	4.28
12	8.64	4.93	6.63
11.3	2.97	9.72	6.04
11.6	5.42	3.37	6.97
17	9.23	9.02	5.69
10.1	16.8	7.84	7.66
8	14.1	9.45	2.4
7.97	12.6	6.56	2.48
3.87	16.4	5.98	3.41
	11.7	6.63	5.81
	11	6.4	9.6
	9.8	3.91	4.91
	7.63	6.01	3.58
	4.4	4.96	8.9
		5.89
		2.61
		3.02
		4.14

## Sheet: 9g
CD27 MFI					ICOS MFI
Iso-Zfp148fl/fl	aPD-1-Zfp148fl/fl	Iso-cKO	aPD-1-cKO		Iso-Zfp148fl/fl	aPD-1-Zfp148fl/fl	Iso-cKO	aPD-1-cKO
12028	14528	15241	13901		6738	8918	5274	6322
10680	14541	16179	19450		6685	4097	7001	19138
11169	9396	15622	16786		6574	6213	6784	11249
9578	14115	9144	18576		6670	6801	4346	8599
11534	10168	10842	17600		4807	8210	4568	7670
10015	7441	9824	17988		5315	5655	4402	6333
9845	14054	12614	14968		4978	6422	4905	6047
10270	11213	11286	19713		5147	5514	5113	8695
9881	10427	17695	15476		4375	6614	6608	9389
12144	5770	14359	14085		9144	7507	6294	7645
9671	4823	15320	17753		7508	2900	6845	13452
15366	9520	7878	11482		5175	7742	6782	10660
13514	9035	9672	11505		4360	8055	7548	5720
	11339	13555	13487			7446	8454	6478
	9977	12557	11315			6900	5128	5934
	7442	11058	16791			5183	7079	4476
	10360	8036	10187			10571	3396	6101
	12159	12440				4391	4897
		16190					4936
		16755					5623

## Sheet: 9h
CD27+ICOS+ cells (% of CD8+ TILs)
Iso-Zfp148fl/fl	aPD-1-Zfp148fl/fl	Iso-cKO	aPD-1-cKO
12.7	18.9	10	11.1
11.6	9.45	16.3	41.1
12.4	7.48	14	30.6
9.19	14.5	4.86	17.9
7	14.3	4.29	19.3
5.93	5.16	5.17	13.8
7.29	13.6	6.82	8.73
7.18	7.04	10.6	21.7
6.41	9.48	15.3	19.9
18.5	5.03	12.5	16.3
9.58	0.931	17.9	31.6
13.1	14	5.51	16.6
11.5	12.7	13.5	7.59
	12.4	18.6	12.1
	9.36	9.85	8.27
	3.95	12.4	10.6
	18.4	2.63	7.44
	8.66	8.19
		9.09
		12.3

## Sheet: 9i
TIM-3 MFI					LAG-3 MFI					TIGIT MFI					CTLA-4 MFI					CD39 MFI					VISTA MFI
Iso-Zfp148fl/fl	aPD-1-Zfp148fl/fl	Iso-cKO	aPD-1-cKO		Iso-Zfp148fl/fl	aPD-1-Zfp148fl/fl	Iso-cKO	aPD-1-cKO		Iso-Zfp148fl/fl	aPD-1-Zfp148fl/fl	Iso-cKO	aPD-1-cKO		Iso-Zfp148fl/fl	aPD-1-Zfp148fl/fl	Iso-cKO	aPD-1-cKO		Iso-Zfp148fl/fl	aPD-1-Zfp148fl/fl	Iso-cKO	aPD-1-cKO		Iso-Zfp148fl/fl	aPD-1-Zfp148fl/fl	Iso-cKO	aPD-1-cKO
12544	17032	19595	20536		5826	5406	3794	4041		11964	11413	6894	6551		4931	4353	1708	1464		14162	16953	19688	19685		6495	7049	4696	3627
10578	13963	29394	12472		4421	5998	5467	6226		9146	11007	11489	13626		3373	3065	2552	7342		14836	20796	16222	21045		6092	7174	5877	5745
11766	10783	11159	19339		4740	4165	6393	5453		9449	9844	12041	9640		1976	3827	2490	4691		11433	12643	24730	18079		6375	6852	5349	5388
10261	10487	11838	23211		4030	6600	3181	5975		9664	11108	9150	9511		2788	3935	1006	3307		9147	27488	13103	20551		5957	5599	6525	3768
10777	9570	10517	19746		4352	4094	2989	5851		7175	8732	3779	8787		1402	3977	264	2417		13693	14802	9564	28015		6342	5403	4585	4830
7316	6502	11936	11854		2985	1699	3140	5564		6414	3780	8086	7431		982	612	756	2009		7859	5806	12010	26785		6338	7620	5501	3969
12559	13776	14465	24740		4028	5698	3353	3684		7821	8518	8168	5915		1190	2123	477	902		14303	18270	13443	14480		5499	6486	6887	6874
13953	10824	12749	15534		3970	3630	2759	5885		7025	7126	7301	5270		1796	3632	2599	2335		14904	16895	18064	31960		3898	4605	4563	3388
9436	15637	16495	14966		3458	3587	4084	3181		4849	4873	4120	3752		1359	2797	2285	3796		11116	16163	18662	24049		4854	3134	4671	2169
12647	7254	15709	12244		4970	1420	3968	5104		7858	3770	7004	7583		4602	2771	2247	5528		23773	7069	21334	28691		4139	5341	3809	885
19500	5735	16376	23457		3644	311	3817	6132		7927	3371	4781	6556		4822	1243	3535	5261		17776	6341	22088	32490		3953	6628	4485	2260
11339	12942	13772	12883		3987	3957	3172	3482		5570	5422	9966	6360		1231	2877	1747	4504		20694	16649	11621	17836		6038	5152	6932	2424
16979	10027	18293	13793		4123	2044	2760	3741		5388	4509	7970	6521		2601	4823	1659	1806		24584	13063	11351	20309		4771	3015	5195	4538
	14633	21378	16194			3121	3994	3454			4430	8734	4142			2914	3100	2796			19807	20958	20210			4305	4674	3490
	13173	14756	9916			2931	2152	1650			4446	5220	2353			3981	1060	2376			22237	13706	10935			4777	5352	3899
	11856	17314	17239			2063	3001	4369			3858	5288	5882			2486	1792	3712			14667	13592	31794			4382	4948	1532
	14537	9323	11800			3119	1877	3111			6343	6102	4743			4850	815	3313			22022	12312	18856			4262	6041	2458
	11541	11586				3666	2608				4513	3514				2969	798				24351	11462				3365	4894
		13701					4023					3311					2075					20545					3529
		18528					4257					3446					1892					20819					3414
