# Supplementary material for: ZFP148 is a transcriptional repressor of cytolytic effector CD8+ T cell differentiation
Source: Nat Immunol. 2026 Mar 27;27(4):827–40. doi: 10.1038/s41590-026-02461-2 (PMC13043298; doi:10.1038/s41590-026-02461-2)
Supplement: Supplementary file 18 — Statistical source data. [file 41590_2026_2461_MOESM18_ESM.xlsx]

## Sheet: 10f
ZNF148hi	ZNF148lo
6.7874	7.62108
6.50155	9.38879
8.47728	10.075
6.42883	8.30973
6.82721	10.2605
7.15491	8.29811
7.02809	10.4529
6.78447	8.17284
6.215	6.714
6.95801	7.96371
7.76364	7.51512
6.3779	7.34314
6.84007	8.71009
7.59322	7.15572
9.88258	9.40349
7.52448	8.65386
8.32339	6.50899
7.73136	7.4783
5.28419	8.97212
8.04856	8.04727
7.3652	6.77862
6.67037	7.13556
8.7688	7.59894
7.19286	10.4527
8.94447	9.9465
6.91981	8.44931
7.09374	9.01643
6.88935	8.47092
8.12905	8.93166
6.97844	8.05318
8.28425	9.53761
7.61098	8.43226
7.23054	9.2249
7.76446	8.62358
6.56013	7.59891
7.61166	9.02619
6.86468	8.39843
9.51516	6.1255
8.2808	7.44203
8.19103	6.0724
5.68633	8.68254
8.09427	7.92361
8.31402	9.07424
7.04083	8.34623
6.96255	7.65965
7.22993	8.88306
8.59808	8.07886
8.17205	6.84778
7.32889	8.31726
6.96814	10.325
7.03438	7.62101
	8.87131
	7.47692
	8.16235
	8.49756
	9.06284
	8.97025
	8.57591
	8.91798
	10.0379
	10.7785
	9.78853
	10.4685
	9.71572
	8.53073
	6.72297
	5.56337
	8.63874
	7.1036
	9.48755
	7.99379
	7.6097
	7.521
	7.31364
	8.66596
	9.99162
	9.55533
	7.67721
	8.54572
	9.91129
	6.73312
	10.1438
	8.02598
	6.47141
	7.22699
	7.60727
	7.89328
	7.8257
	7.55883
	7.42872
	8.01709
	7.42546
	7.46306
	8.12172
	7.44448
	7.82659
	7.23824
	7.52012
	5.6395
	6.76083
	7.46827
	7.31405
	7.53892
	8.51031
	7.59178
	10.1306
	9.06549
	6.77392
	8.88897
	6.7089
	7.52232
	7.72241
	6.36146
	6.80979
	6.56019
	6.24455
	6.42029
	7.27827
	9.04765
	6.88699
	7.30346
	6.22051
	7.23216
